# Supplementary material for: Complete Chloroplast Genome Characterization, and Phylogenetic Analyses of the Rare and Endangered Plant Platycrater arguta
Source: Biology (Basel). 2025 Dec 1;14(12):1726. doi: 10.3390/biology14121726 (PMC12730320; doi:10.3390/biology14121726)
Supplement: Supplementary file 1 [file biology-14-01726-s001.zip]

Archive with 1 entries (1 files):
- biology-3915104-supplementary.pdf
